# Supplementary material for: Olanzapine, but not haloperidol, exerts pronounced acute metabolic effects in the methylazoxymethanol rat model
Source: CNS Neurosci Ther. 2024 Feb 7;30(2):e14565. doi: 10.1111/cns.14565 (PMC10850806; doi:10.1111/cns.14565)
Supplement: Supplementary file 1 — Data S1. [file CNS-30-e14565-s001.xlsx]

## Sheet: Raw data
				BW		Blood lipids at 24 hours after drug dose							ELISA serum assay																Western blot analysis of adipose tissue								Liver immunohistochemistry
				g		mmol/l	mmol/l	mmol/l	mmol/l				pg/ml				ng/ml				pg/ml				pg/ml				relative values (% of CTR-VEH group)								arbitrary units
													Leptin				Adiponectin				FGF-21				PAI-1
Rat	Group	Drug		BW		CHOL	HDL	LDL	TAG	AI	AIP		1h	4h	24 h		1h	4h	24 h		1h	4h	24 h		1h	4h	24 h		Perilipin	PAI1	Adiponectin	Leptin	Visfatin	SCD1	FGF21		FGF-21	PAI-1	IL-1beta	IL-6
17	CTR	VEH		248		1.65	1.11	0.15	0.97	1.48649	-0.0585512		2280.72	2597.25	2808.9		1008.46	1474.18	2020.41		105.885	138.636	104.509		867.259	3695.81	1274.76		1.42878	1.73642	1.0136	0.813612	1.28607	0.641393	2.34254		2.5	1	0	0
18	CTR	VEH		223		1.52	0.99	0.2	0.75	1.53535	-0.120574		1342.97	972.013	1488.81		1231.6	1580.61	2514.57		40	40	40		906.266	1774.01	1504.36		1.10264	1.40701	1.78665	1.49341	0.938017	0.798203	1.28021		3	0	0	0
19	CTR	VEH		220		1.86	1.28	0.16	1.21	1.45312	-0.0244246		1436.7	1176.53	1662.84		725.775	1357.64	2064.33		90.683	181.682	83.721		298	2147.96	913.426		1.56304	2.91006	2.76263	3.22443	1.29916	3.64823	1.58445		2	0.5	0	invalid
20	CTR	VEH		212		1.65	1.13	0.19	0.79	1.46018	-0.155451		1450.59	1062.15	1970.59		1375	997.517	2312.74		83.721	158.885	154.846		1412.29	2405.42	1430.92		0.695505	0.394912	0.506883	0.43557	1.10664	0.87176	0.382563		3	0	invalid	0
21	CTR	VEH		232		1.83	1.34	0.18	0.65	1.36567	-0.314191		1204.26	1384.61	1225.06		1503.59	1803.85	2014.15		129.133	221.616	68.268		931.616	5754.81	1692.77		1.42932	0.704203	0.973969	0.824161	1.50808	1.4193	1.01009		2	1	invalid	0
22	CTR	VEH		195		1.4	0.93	0.21	0.67	1.50538	-0.142408		2185.09	356.58	909.567		1749	1658.36	2929.66		552.017	232.272	122.323		2846.58	298	1733.71		0.822974	0.417422	0.375361	0.310521	0.586461	0.162046	0.414543		2	1	invalid	1
23	CTR	VEH		228		1.61	1.09	0.24	0.45	1.47706	-0.384214		163.335	739.241	707.877		1670.39	1158.21	328.139		40	83.721	40		298	3385.37	1316.45		0.570847	0.137145	0.410619	0.224994	0.927803	0.265153	0.616246		2	0.5	0	1
24	CTR	VEH		236		1.87	1.35	0.22	0.47	1.38519	-0.458236		2543.68	2440.37	1422.81		1574.65	1598.48	1562.77		226.918	214.982	166.948		1421.62	2719.47	1449.38		0.386891	0.29282	0.170288	0.673303	0.347773	0.193922	0.36935		0	0.5
9	CTR	OLA		234		1.19	0.72	0.19	0.48	1.65278	-0.176091		1932.01	1516.63	1917.98		1163.83	975.691	2573.88		87.902	195.03	40		853.975	3690.76	1868.29		0.534342	1.50464	0.750892	1.05069	0.545455	0.529281	3.10863		1.5	1	invalid	0
11	CTR	OLA		223		1.53	0.98	0.24	0.44	1.56122	-0.347773		1436.7	1558.37	1128.01		2351.5	3247.32	3317.46		177.669	244.12	131.852		880.399	2457.37	1774.01		1.49515	0.795022	1.31097	1.4969	1.39998	1.51659	0.623222		2	1	0	0
12	CTR	OLA		228		1.91	1.31	0.27	0.54	1.45802	-0.384878		1530.54	1353.38	1266.66		1375	783.145	2527.72		375.552	582.937	568.442		1108.17	2279.06	2162.24		0.667623	0.495614	0.362026	0.82918	0.485765	1.27037	0.834517		1	0	0.5	invalid
13	CTR	OLA		250		1.85	1.36	0.15	0.83	1.36029	-0.214461		1903.96	2326.76	1676.79		2312.74	1652.36	2587.11		118.226	299.462	55.449		298	3532.14	1565.5		0.665151	0.29741	0.440738	0.261142	1.03878	0.427275	1.52726		1	1	0.5	0
14	CTR	OLA		228		1.54	1.09	0.16	0.5	1.41284	-0.338456		1995.17	1270.13	1027.49		1300.07	746.554	3359.73		218.963	323.103	139.99		1051.67	2147.96	1244.95		0.727968	0.313804	0.506555	0.217167	0.868694	0.354507	0.834244		2	1	0	0
15	CTR	OLA		215		1.26	0.83	0.16	0.65	1.51807	-0.106165		732.274	585.543	1117.61		1828.34	1509.49	1622.38		137.28	557.908	112.751		1530.5	3690.76	2712.2		0.433339	1.05474	0.248893	0.585519	0.310824	0.444564	1.28254		2.5	0	0	0
16	CTR	OLA		235		1.77	1.23	0.2	0.51	1.43902	-0.382335		1506.19	1284	926.918		1712.63	1468.31	648.722		412.235	509.265	119.593		1548.13	5235.59	2035.97										2	1	0	0
1	CTR	HAL		238		2.43	1.6	0.32	0.48	1.51875	-0.522879		2433.26	2611.55	1048.29		2152.79	1883.68	2780.64		160.23	424.026	112.751		813.2	2821.14	1266.66		1.71344	2.06011	1.72476	2.75492	1.43502	1.41898	3.35182		2	1.5	0	0
2	CTR	HAL		235		1.7	1.16	0.2	0.34	1.46552	-0.532979		1627.99	1575.77	1318.68		1282.89	1002.99	2922.84		118.226	277.097	73.911		1667.87	1906.64	1642.72		0.289628	0.669504	0.378486	0.399872	0.242876	0.474498	1.43888		1	1	0	invalid
3	CTR	HAL		226		1.36	0.97	0.17	0.55	1.40206	-0.246409		1277.07	1426.28	1443.64		1951.79	1803.85	3352.68		107.261	392.584	214.982		298	3448.71			0.561468	0.443227	0.38475	0.467484	0.314526	0.175175	0.179592		2	1.5	invalid	0
4	CTR	HAL		231		1.96	1.32	0.18	0.48	1.48485	-0.439333		2479.52	2522.28	1753.55		1019.43	970.247	2991.16		164.262	444.991	40		298	2463.81	1326.26		0.661072	0.537781	0.797853	0.966793	0.73391	0.670111	0.448886		2	1	invalid	invalid
5	CTR	HAL		194		1.42	0.94	0.17	0.55	1.51064	-0.232765		857.489	801.884	1110.68		2280.54	2152.79	2403.41		66.852	334.912	40		853.975	1821.56	2062.38		0.487834	0.490674	0.767127	0.286135	0.708421	0.0876199	0.533106		2	0.5	invalid	0
6	CTR	HAL		218		1.84	1.29	0.2	0.71	1.42636	-0.259331		1332.56	1346.44	1412.39		2409.92	2133.76	2216.46		493.512	578.982	149.453		799.279	2844.74	1440.17		0.687428	0.486536	0.411761	0.213451	1.45844	0.190579	0.610401		2	1	0	0
7	CTR	HAL		227		1.84	1.38	0.16	1.25	1.33333	-0.0429691		1197.33	749.689	2188.81		2370.93	1450.72	2680.12		138.636	229.568	79.527		1040.12	1868.29	1651.13										1	0.5	invalid	1
8	CTR	HAL		255		2.11	1.42	0.23	0.69	1.48592	-0.313439		2397.72	2313.09	1917.98		2767.19	1409.86	1604.45		279.731	516.154	54.013		1256.54	3839.77	1374.52										0	1
21	MAM	VEH		204		1.96	1.49	0.13	1.36	1.31544	-0.0396474		1323.08	1255.24	1788.36		1809.56	1149.87	2061.49		205.416	226.787	111.519		1401.02	3737.66	1635.88		1.07888	2.13332	0.58177	2.01662	0.73559	18.7168	1.14563		2.5	1	invalid	1
22	MAM	VEH		191		1.62	1.24	0.12	1.15	1.30645	-0.0327238		1193.88	2805.7	718.648		2129.2	1046.21	2483.62		138.46	138.46	85.767		1259.94	3018.34	1440.64		2.61401	6.54629	0.988223	2.95479	1.24455	12.8163	0.275294		3	0.5	0	0
23	MAM	VEH		192		1.68	1.28	0.13	1.14	1.3125	-0.0503051		1721.83	1638.55	1004.08		1121.46	1149.87	976.393		155.909	81.681	122.312		1871.79	4371.31	1647.32		1.69637	1.78294	1.08731	2.70263	1.72869	33.4726	1.77782		2	0	0	1
24	MAM	VEH		175		1.76	1.36	0.09	1.65	1.29412	0.083945		2360	1980.99	1977.67		848.03	1375.98	2108.33		137.116	65.267	142.49		1529.11	4296.81	1401.02		1.31566	2.19711	1.22685	2.79922	1.69578	19.0891	1.93576		3	0	0	0
25	MAM	VEH		193		1.96	1.44	0.14	1.55	1.36111	0.0319692			2433.41	2533.73		1245.34	1207.02	2510.42		142.49	100.699	217.439		1401.02	3687.94	1244.95		1.09772	0.371921	0.936716	0.328304	1.27274	5.02549	0.369445		3	0.5	0	0
26	MAM	VEH		177		1.57	1.18	0.05	1.71	1.33051	0.161114		1097.74	951.564	923.396		1069.64	1050.89	2742.91		182.691	102.054	238.804		1491.84	3372.31	1841.36		0.590483	0.458741	0.351196	0.21883	1.0376	2.66556	0.160785		2.5	0.5	0	0
27	MAM	VEH		198		2.29	1.71	0.18	1.53	1.33918	-0.0483047		1491.45	1551.72	1437.73		749.099	1356.5	1753.74		171.986	229.458	222.781		298	3037.81	645.214										2.5	1	0	0
28	MAM	VEH		190		1.94	1.35	0.19	1.29	1.43704	-0.0197441		1329.85	948.05	1035.41		1307.99	1424.86	2292.06		96.634	89.846	92.563		953.902	4000.4	1303.88										0	1
29	MAM	VEH		195		2.04	1.47	0.09	2.38	1.38776	0.20926		1941.15	1521.6	1608.52		1469.08	861.655	1763.87		196.062	145.176	155.909		848.988	3512.71	1259.94										0	0.5
30	MAM	VEH		192		1.92	1.44	0.1	2.06	1.33333	0.155505		1628.54	1373.76	1655.22		1794.31	1121.46	1855.44		186.703	157.25	127.7		871.014	3682.39	973.493										0	1
11	MAM	OLA		220		1.97	1.29	0.21	0.91	1.52713	-0.151548		1245.03	972.615	1045.83		1159.37	1064.95	1079.04		129.046	326.989	40		1360.25	3158.8	1831.1		1.20467	1.68852	0.399068	0.954688	1.89957	0.174184	1.24664		1	0.5	invalid	invalid
12	MAM	OLA		192		1.52	1	0.15	0.75	1.52	-0.124939		776.943	522.918	491.69		2071.88	1568.06	1366.24		249.486	111.519	40		512.425	3270	1800		0.268696	0.895954	0.264219	0.25295	1.13933	0.502236	0.814151		2	1	invalid	0
14	MAM	OLA		192		1.21	0.09	0.12	1.47	13.4444	1.21307		100	100	100		4680.97	7418.89	6424.11		213.432	205.416	97.989		701.934	7622.68	2466.88		0.370227	0.717007	0.53192	0.576387	0.729507	9.22971	0.190768		2	0.5	invalid	0
15	MAM	OLA		193		1.38	1.07	0.12	0.5	1.28972	-0.330414		1272.23	1073.55	1498.15		2775.62	1538.26	1578.01		282.872	313.612	72.121		953.902	5106.63	2179.72		1.21196	1.1274	0.899165	0.734017	1.92505	34.5133	0.380019		1.5	0	0	0
16	MAM	OLA		190		1.41	0.14	0.13	1.54	10.0714	1.04139		245.289	100	100		4376.86	4241	5809.82		206.753	233.464	50.094		512.425	6409.22	1011.51		0.473686	0.352858	0.590012	0.290381	0.724674	8.16039	0.107083		1	0.5	0	0
17	MAM	OLA		183		1.9	1.44	0.22	0.92	1.31944	-0.194575		1711.85	448.109	3531.47		1901.49	1713.32	1875.88		458.694	996.354	408.816		430.18	4951.53	2144.63		0.294694	0.184362	0.578467	0.133944	0.657006	4.37656	0.100511		1	0		0
18	MAM	OLA		179		1.66	0.29	0.1	2.05	5.72414	0.849356		383.149	100	100		5504.47	8813.53	4704.99		177.339	43.142	120.964		826.357	5061.26	2435.64										2	1	0	0
19	MAM	OLA		182		1.54	1.18	0.1	1.32	1.30508	0.0486919		1691.87	100	1987.63		1498.66	2874.16	1657.98		332.343	371.731	83.044		1198.82	298	1318.2										0	1
20	MAM	OLA		201		1.59	0.12	0.14	1.88	13.25	1.19498		100	100	100		5929.13	4525.44	5566.52		80.318	373.885	190.715		953.902	2045.23	1414.36										0	1
1	MAM	HAL		194		1.86	1.27	0.22	0.46	1.46457	-0.441046		954.671	1374.2	240.513		1883.68	1694.5	1730.8		40	59.742	40		770.9	3063.27	1266.66		7.43102	8.88518	3.5903	13.9967	8.32101	2.72737	5.61361		0.5	1	1	invalid
2	MAM	HAL		227		1.99	1.35	0.29	0.53	1.47407	-0.406058		2747.76	2443.93	655.526		2580.49	2640.17	2051.76		133.21	455.477	40		1016.72	3130.34	1733.71		2.79036	3.89442	1.73871	2.76113	3.23483	1.79243	2.0138		0.5	1	0	0
3	MAM	HAL		201		1.51	0.95	0.19	0.83	1.58947	-0.0586455		1624.51	1778.01	258.681		2580.49	2127.43	1877.52		40	131.852	40		1063.14	2596.74	1225.82		0.598832	2.7557	0.785409	1.65011	1.77849	2.35289	1.47025		1	1	0	0
4	MAM	HAL		184		2.12	1.52	0.21	0.56	1.39474	-0.433656		603.312	1891.35	311.53		1493.73	967.138	1678.07		302.916	831.023	40		973.493	7872.6	4623.74		0.120921	0.538029	0.279688	0.373316	0.32989	0.410343	0.229803		1	1.5	1	0
5	MAM	HAL		174		2.22	0.37	0.22	1.68	6	0.657108		100	285.438	100		3659.94	7637.5	4311.78		166.978	214.768	44.535		298	4718.68	1083.45		0.681254	0.263804	0.260752	0.129195	0.665592	0.467198	0.219994		1	2	0	0
6	MAM	HAL		163		1.48	0.98	0.16	0.64	1.5102	-0.185046		802.226	1407.46	366.568		1366.24	1464.15	1327.37		97.989	141.147	40		298	2761.74	871.014		0.417363	0.20079	0.201898	0.115905	0.862709	0.236973	0.219189		1	1.5	0	0
7	MAM	HAL		197		1.9	1.38	0.17	0.55	1.37681	-0.399516		2166.97	2684.78	948.05		1385.74	1612.92	1657.98		230.793	154.568	88.487		382.151	4469.42	1029.98										1	1	0	0
8	MAM	HAL		190		2.04	1.46	0.25	0.6	1.39726	-0.386202		1407.46	3300.37	1066.63		1173.63	1528.35	1865.66		120.964	77.589	40		298	2347.78	933.889										0	1
9	MAM	HAL		185		2.05	1.49	0.27	0.38	1.37584	-0.593403		722.313	1350.13	358.219		1758.8	1259.76	1668.02		40	122.312	40		298	3529.96	1414.36										0	1
10	MAM	HAL		207		2.29	1.54	0.3	0.6	1.48701	-0.409369		1097.74	873.805	100		1434.67	1799.39	1279.02		66.64	204.08	129.046		754.257	2347.78	1150.82										0	0.5
